# Supplementary material for: Characterization of Maize Hybrids (Zea mays L.) for Detecting Salt Tolerance Based on Morpho-Physiological Characteristics, Ion Accumulation and Genetic Variability at Early Vegetative Stage
Source: Plants (Basel). 2021 Nov 22;10(11):2549. doi: 10.3390/plants10112549 (PMC8623748; doi:10.3390/plants10112549)
Supplement: Supplementary file 1 [file plants-10-02549-s001.zip]

Archive with 1 entries (1 files):
- plants-1437670-supplementary.pdf
